# Supplementary material for: High VSX1 expression promotes the aggressiveness of clear cell renal cell carcinoma by transcriptionally regulating FKBP10
Source: J Transl Med. 2022 Dec 3;20:554. doi: 10.1186/s12967-022-03772-2 (PMC9719260; doi:10.1186/s12967-022-03772-2)
Supplement: Supplementary file 2 — Additional file 2: Table S2. Differentially expressed genes were listed. [file 12967_2022_3772_MOESM2_ESM.xlsx]

## Sheet: Sheet1
gene_name	gene_biotype	log2FoldChange	pvalue	padj
IYD	protein_coding	-4.28894	1.96967e-72	1.03427e-70
RNASET2	protein_coding	3.34854	1.0842e-100	1.66223e-98
IBSP	protein_coding	5.13102	5.17723e-55	1.47501e-53
ZIC2	protein_coding	3.04614	1.16038e-14	4.87203e-14
DMRT3	protein_coding	4.30816	3.49232e-19	1.9464e-18
PITX1	protein_coding	3.64994	1.53124e-23	1.08023e-22
SULT2B1	protein_coding	-3.15051	9.98284e-43	1.752e-41
TF	protein_coding	3.98495	6.17425e-37	8.50207e-36
EPB41L4B	protein_coding	-3.35275	1.57921e-34	1.94238e-33
VSX1	protein_coding	3.20587	1.62947e-30	1.65441e-29
MYBL2	protein_coding	3.40145	2.0662e-78	1.36873e-76
SLC17A9	protein_coding	3.34534	1.68528e-73	9.25211e-72
TRIB3	protein_coding	3.12372	1.69693e-79	1.1593e-77
AQP9	protein_coding	3.37448	1.56672e-41	2.60879e-40
STMN2	protein_coding	3.77934	2.02143e-25	1.58536e-24
TNNT1	protein_coding	4.72543	9.07952e-49	2.04628e-47
GRIK5	protein_coding	-3.00702	5.04724e-33	5.78571e-32
NEIL3	protein_coding	3.07237	7.12056e-71	3.55183e-69
CLIC5	protein_coding	-3.8275	1.60769e-99	2.34707e-97
HRH2	protein_coding	3.43002	1.52756e-70	7.50535e-69
ALDH6A1	protein_coding	-3.06172	2.63278e-112	5.91613e-110
PAEP	protein_coding	7.3597	4.52131e-48	9.9026e-47
PLG	protein_coding	-3.22715	2.26234e-17	1.13194e-16
LBP	protein_coding	3.39957	9.06573e-20	5.21826e-19
DPP6	protein_coding	-3.37804	1.78677e-31	1.9004e-30
ATP8B3	protein_coding	4.22179	1.49182e-91	1.58302e-89
DUSP9	protein_coding	-6.81503	2.9356e-118	7.64607e-116
SLC34A1	protein_coding	-4.4414	2.96949e-41	4.88251e-40
G6PC	protein_coding	-3.53057	6.77983e-32	7.35608e-31
BARX1	protein_coding	3.60487	4.14027e-21	2.5686e-20
SAA2	protein_coding	3.978	1.49695e-26	1.24994e-25
TROAP	protein_coding	3.23884	2.59752e-86	2.28547e-84
IGF2BP3	protein_coding	3.72549	2.87494e-37	4.02167e-36
ALDOB	protein_coding	-4.73732	1.41756e-49	3.29357e-48
ITPKA	protein_coding	3.72222	4.44469e-54	1.22445e-52
ADAMTS14	protein_coding	3.38957	7.07457e-61	2.45872e-59
INHBE	protein_coding	3.33642	3.17007e-41	5.19925e-40
ZIC5	protein_coding	3.66207	1.80285e-15	7.99502e-15
SH3GL3	protein_coding	-5.63566	4.87819e-92	5.34979e-90
SUSD4	protein_coding	-3.65001	3.0805e-62	1.11985e-60
CRHBP	protein_coding	-4.08876	2.19532e-87	2.00071e-85
CNPY1	protein_coding	4.28194	1.26595e-27	1.11579e-26
SAA4	protein_coding	3.74139	5.8061e-18	3.01004e-17
SLC22A8	protein_coding	-6.15007	4.47852e-68	2.00293e-66
ZP1	protein_coding	4.67679	2.36545e-50	5.6921e-49
TLCD3B	protein_coding	3.67589	1.85831e-46	3.80638e-45
ANO4	protein_coding	3.72822	6.85481e-70	3.29383e-68
HOXB13	protein_coding	3.71535	1.73853e-19	9.85362e-19
PTH1R	protein_coding	-3.26541	2.17345e-72	1.13997e-70
IGFN1	protein_coding	4.12283	8.49327e-28	7.54827e-27
CTHRC1	protein_coding	3.14327	2.69706e-51	6.71205e-50
FREM1	protein_coding	-3.31652	3.23859e-41	5.30973e-40
PKD1L2	polymorphic_pseudogene	3.08109	1.05953e-38	1.56476e-37
ANKRD33	protein_coding	3.20248	1.68896e-27	1.47614e-26
SLN	protein_coding	3.11389	1.84994e-16	8.71744e-16
KRT78	protein_coding	3.19882	7.86981e-15	3.33882e-14
SCG2	protein_coding	3.89483	1.986e-62	7.24267e-61
SAA1	protein_coding	4.30165	1.6084e-30	1.63374e-29
GOLGA6L2	protein_coding	6.33192	1.35912e-33	1.60122e-32
MFSD4A	protein_coding	-5.24741	0	0
IL20RB	protein_coding	6.58177	1.92547e-110	4.18321e-108
MSC	protein_coding	3.07472	2.80228e-69	1.30814e-67
AURKB	protein_coding	3.02822	9.64327e-77	6.0473e-75
CDH4	protein_coding	4.0645	5.37208e-67	2.31231e-65
F2	protein_coding	5.41794	9.18405e-52	2.33244e-50
MTURN	protein_coding	-3.0531	4.79892e-153	3.92835e-150
TMEM45A	protein_coding	3.48683	4.39094e-76	2.67666e-74
B4GALNT4	protein_coding	3.18355	1.09515e-28	1.01914e-27
WFDC10B	protein_coding	3.68802	5.78445e-25	4.40693e-24
ABAT	protein_coding	-3.06717	1.02996e-95	1.31517e-93
KIF18B	protein_coding	3.21844	5.84453e-82	4.32826e-80
SERPINA5	protein_coding	-4.88512	7.62031e-69	3.50725e-67
SBSN	protein_coding	3.37122	6.02738e-15	2.57912e-14
ESRRG	protein_coding	-3.06987	6.18178e-53	1.64087e-51
LHFPL5	protein_coding	3.33992	3.88934e-22	2.54852e-21
AVPR1B	protein_coding	3.71987	8.90178e-76	5.32724e-74
SLC12A5-AS1	lncRNA	3.46937	4.35872e-49	9.94564e-48
ARID3C	protein_coding	3.00357	9.04471e-36	1.1799e-34
MUC12	protein_coding	4.33081	8.03505e-76	4.82113e-74
Y_RNA	misc_RNA	3.33497	3.14268e-78	2.06395e-76
TOMM40P2	processed_pseudogene	3.07778	6.42026e-48	1.39418e-46
AL355796.1	processed_pseudogene	3.32753	3.80564e-22	2.49577e-21
AC008013.1	transcribed_unprocessed_pseudogene	3.34578	9.5031e-43	1.66973e-41
Z98257.1	lncRNA	3.57921	3.85868e-34	4.66225e-33
LINC00845	lncRNA	-3.1996	4.55137e-49	1.03698e-47
LINC02577	lncRNA	7.13553	2.69806e-48	5.95769e-47
AL592494.1	lncRNA	3.10734	6.07678e-18	3.14515e-17
AL596087.2	lncRNA	4.06315	7.17913e-27	6.08765e-26
LINC00160	lncRNA	4.42413	2.88357e-32	3.18981e-31
AC011752.1	lncRNA	3.81258	1.98246e-20	1.18361e-19
MANCR	lncRNA	3.54384	2.33858e-44	4.38458e-43
AL645568.2	processed_pseudogene	3.07261	4.48175e-17	2.19872e-16
RPL23AP93	processed_pseudogene	3.23349	1.27802e-19	7.30042e-19
AC018742.1	lncRNA	3.41586	1.53601e-31	1.64054e-30
LINC01638	lncRNA	4.24402	7.47778e-50	1.7606e-48
LINC00460	lncRNA	6.31335	1.4612e-56	4.36654e-55
LINC01281	lncRNA	3.6826	1.53439e-24	1.1452e-23
LINC02154	lncRNA	3.40194	6.09905e-30	6.02428e-29
SNTG2-AS1	lncRNA	3.7464	3.84564e-20	2.25808e-19
AL359313.1	lncRNA	3.59925	1.61788e-15	7.19981e-15
LINC02195	lncRNA	3.61352	7.97134e-28	7.0968e-27
LINC00896	lncRNA	3.23849	2.71681e-29	2.61367e-28
AL078604.2	lncRNA	3.35693	3.03055e-57	9.34882e-56
LINC02257	lncRNA	3.67864	1.32928e-16	6.33097e-16
CPHL1P	transcribed_unitary_pseudogene	4.38903	8.9568e-68	3.95177e-66
C3orf85	protein_coding	-3.33615	7.27607e-28	6.49294e-27
MNX1-AS1	lncRNA	3.03151	3.88237e-12	1.36912e-11
HOTTIP	lncRNA	3.53855	1.29477e-17	6.56421e-17
LUCAT1	lncRNA	5.58172	1.67445e-108	3.36661e-106
AC011352.1	lncRNA	7.48605	2.27949e-83	1.77711e-81
LINC02100	lncRNA	3.74699	1.35804e-40	2.17063e-39
IL20RB-AS1	lncRNA	4.41339	3.73786e-21	2.32241e-20
LINC01234	lncRNA	6.08212	1.49245e-52	3.92065e-51
AP004147.1	lncRNA	3.02673	1.82711e-15	8.10102e-15
LINC02061	lncRNA	-3.32659	6.85731e-29	6.45342e-28
TMEM92-AS1	lncRNA	3.63481	7.72941e-45	1.47267e-43
LINC02685	lncRNA	5.99257	2.73207e-75	1.60565e-73
SAA2-SAA4	protein_coding	4.25126	1.06575e-16	5.10877e-16
LINC02747	lncRNA	6.25961	2.83852e-117	7.11042e-115
LINC00944	lncRNA	3.88013	5.23942e-90	5.25559e-88
AC156455.1	lncRNA	3.05643	3.09605e-75	1.81491e-73
HP	protein_coding	5.69827	5.21076e-47	1.08972e-45
LINC02310	lncRNA	4.70022	3.66544e-52	9.51458e-51
LINC01956	lncRNA	4.07202	4.36202e-18	2.27926e-17
AC015818.2	lncRNA	3.40361	3.77257e-20	2.2163e-19
AC004817.3	lncRNA	4.12177	2.15725e-51	5.395e-50
Z99289.2	lncRNA	3.43321	7.07783e-36	9.27544e-35
AC122710.2	lncRNA	3.08544	1.80665e-22	1.20271e-21
LINC00551	lncRNA	-3.71025	1.25343e-69	5.94808e-68
AC133644.1	lncRNA	3.05815	2.07074e-34	2.52795e-33
AC018695.6	lncRNA	4.21825	7.41013e-45	1.4136e-43

## Sheet: candidate genes 
gene_name	gene_biotype	log2FoldChange	pvalue	padj
RNASET2	protein_coding	3.34854	1.0842e-100	1.66223e-98
IBSP	protein_coding	5.13102	5.17723e-55	1.47501e-53
ZIC2	protein_coding	3.04614	1.16038e-14	4.87203e-14
DMRT3	protein_coding	4.30816	3.49232e-19	1.9464e-18
PITX1	protein_coding	3.64994	1.53124e-23	1.08023e-22
TF	protein_coding	3.98495	6.17425e-37	8.50207e-36
VSX1	protein_coding	3.20587	1.62947e-30	1.65441e-29
MYBL2	protein_coding	3.40145	2.0662e-78	1.36873e-76
SLC17A9	protein_coding	3.34534	1.68528e-73	9.25211e-72
TRIB3	protein_coding	3.12372	1.69693e-79	1.1593e-77
AQP9	protein_coding	3.37448	1.56672e-41	2.60879e-40
STMN2	protein_coding	3.77934	2.02143e-25	1.58536e-24
TNNT1	protein_coding	4.72543	9.07952e-49	2.04628e-47
NEIL3	protein_coding	3.07237	7.12056e-71	3.55183e-69
HRH2	protein_coding	3.43002	1.52756e-70	7.50535e-69
PAEP	protein_coding	7.3597	4.52131e-48	9.9026e-47
LBP	protein_coding	3.39957	9.06573e-20	5.21826e-19
ATP8B3	protein_coding	4.22179	1.49182e-91	1.58302e-89
BARX1	protein_coding	3.60487	4.14027e-21	2.5686e-20
SAA2	protein_coding	3.978	1.49695e-26	1.24994e-25
TROAP	protein_coding	3.23884	2.59752e-86	2.28547e-84
IGF2BP3	protein_coding	3.72549	2.87494e-37	4.02167e-36
ITPKA	protein_coding	3.72222	4.44469e-54	1.22445e-52
ADAMTS14	protein_coding	3.38957	7.07457e-61	2.45872e-59
INHBE	protein_coding	3.33642	3.17007e-41	5.19925e-40
ZIC5	protein_coding	3.66207	1.80285e-15	7.99502e-15
CNPY1	protein_coding	4.28194	1.26595e-27	1.11579e-26
SAA4	protein_coding	3.74139	5.8061e-18	3.01004e-17
ZP1	protein_coding	4.67679	2.36545e-50	5.6921e-49
TLCD3B	protein_coding	3.67589	1.85831e-46	3.80638e-45
ANO4	protein_coding	3.72822	6.85481e-70	3.29383e-68
HOXB13	protein_coding	3.71535	1.73853e-19	9.85362e-19
IGFN1	protein_coding	4.12283	8.49327e-28	7.54827e-27
CTHRC1	protein_coding	3.14327	2.69706e-51	6.71205e-50
ANKRD33	protein_coding	3.20248	1.68896e-27	1.47614e-26
SLN	protein_coding	3.11389	1.84994e-16	8.71744e-16
KRT78	protein_coding	3.19882	7.86981e-15	3.33882e-14
SCG2	protein_coding	3.89483	1.986e-62	7.24267e-61
SAA1	protein_coding	4.30165	1.6084e-30	1.63374e-29
GOLGA6L2	protein_coding	6.33192	1.35912e-33	1.60122e-32
IL20RB	protein_coding	6.58177	1.92547e-110	4.18321e-108
MSC	protein_coding	3.07472	2.80228e-69	1.30814e-67
AURKB	protein_coding	3.02822	9.64327e-77	6.0473e-75
CDH4	protein_coding	4.0645	5.37208e-67	2.31231e-65
F2	protein_coding	5.41794	9.18405e-52	2.33244e-50
TMEM45A	protein_coding	3.48683	4.39094e-76	2.67666e-74
B4GALNT4	protein_coding	3.18355	1.09515e-28	1.01914e-27
WFDC10B	protein_coding	3.68802	5.78445e-25	4.40693e-24
KIF18B	protein_coding	3.21844	5.84453e-82	4.32826e-80
SBSN	protein_coding	3.37122	6.02738e-15	2.57912e-14
LHFPL5	protein_coding	3.33992	3.88934e-22	2.54852e-21
AVPR1B	protein_coding	3.71987	8.90178e-76	5.32724e-74
ARID3C	protein_coding	3.00357	9.04471e-36	1.1799e-34
MUC12	protein_coding	4.33081	8.03505e-76	4.82113e-74
SAA2-SAA4	protein_coding	4.25126	1.06575e-16	5.10877e-16
HP	protein_coding	5.69827	5.21076e-47	1.08972e-45
